# Supplementary material for: Safety Considerations for Natural Products with Adaptogenic and Immunomodulating Activities
Source: Pharmaceuticals (Basel). 2025 Aug 15;18(8):1208. doi: 10.3390/ph18081208 (PMC12389708; doi:10.3390/ph18081208)
Supplement: Supplementary file 1 [file pharmaceuticals-18-01208-s001.zip]

Archive with 1 entries (1 files):
- pharmaceuticals-3745734-supplementary.pdf
